# Supplementary material for: Lagged Association between Climate Variables and Hospital Admissions for Pneumonia in South Africa
Source: Int J Environ Res Public Health. 2021 Jun 8;18(12):6191. doi: 10.3390/ijerph18126191 (PMC8228646; doi:10.3390/ijerph18126191)
Supplement: Supplementary file 1 [file ijerph-18-06191-s001.zip]

Archive with 1 entries (1 files):
- ijerph-1247111-supplementary.pdf
